# Supplementary material for: Deep-Neural-Networks-Based Data-Driven Methods for Characterizing the Mechanical Behavior of Hydroxyl-Terminated Polyether Propellants
Source: Polymers (Basel). 2025 Feb 28;17(5):660. doi: 10.3390/polym17050660 (PMC11902718; doi:10.3390/polym17050660)
Supplement: Supplementary file 1 [file polymers-17-00660-s001.zip]

Archive with 1 entries (1 files):
- polymers-3463770-supplementary.pdf
